# Supplementary material for: Fine mapping of two grain chalkiness QTLs sensitive to high temperature in rice
Source: Rice (N Y). 2021 Apr 1;14:33. doi: 10.1186/s12284-021-00476-x (PMC8017073; doi:10.1186/s12284-021-00476-x)
Supplement: Supplementary file 1 — Additional file 1: Table S1. Phenotypes of grain chalkiness in HJX74 and SSSLs. Table S2. Markers developed to detect the substitution segments of SSSLs. Table S3. Substitution segments of SSSLs. Table S4. Phenotypes of agronomic traits in SSSLs. Table S5. Average temperatures for 30 days after flowering of rice in two cropping seasons. Table S6. The grain shape of 11–09 and its NILs in the SCS of 2018. Table S7. The grain shape of HP67–11 and its NILs in the SCS of 2019. [file 12284_2021_476_MOESM1_ESM.xlsx]

## Sheet: Table S1
Table S1. Phenotypes of grain chalkiness in HJX74 and SSSLs
SSSL	Chr. of substitution segments		Percentage of chalky grains (%)										Percentage of chalky area (%)										Percentage of grain chalkiness (%)
		2016 FCS	2016 SCS	2017 FCS	2017 SCS	2018 FCS	2018 SCS	2019 FCS	2019 SCS	Mean		2016 FCS	2016 SCS	2017 FCS	2017 SCS	2018 FCS	2018 SCS	2019 FCS	2019 SCS	Mean		2016 FCS	2016 SCS	2017 FCS	2017 SCS	2018 FCS	2018 SCS	2019 FCS	2019 SCS	Mean
HJX74		70.66±1.42	56.84±2.85	76.32±3.39	56.49±1.46	74.46±0.9	58.05±1.32	73.76±1.67	54.65±1.74	65.15±3.33		33.91±1.25	30.02±1.94	31.72±1.8	28.83±0.52	32.14±1.1	27.61±0.82	39.49±1.29	31.82±0.74	31.94±1.29		23.86±0.55	17.07±1.73	24.41±2.32	16.28±0.46	23.95±0.95	16.1±0.73	29.11±1.14	17.33±1.26	21.01±1.74
11-09	9	59.84±1.85**	28.63±0.72***	64.02±1.62*	32.17±2.05***	56.20±4.02***	32.04±2.85***	59.61±2.57***	33.07±1.46***	45.7±5.44*		31.27±1.17	23.27±2.24**	30.26±1.52	21.5±1.32*	29.11±0.53	18.58±1.41***	33.71±1.00**	17.62±1.11***	25.67±2.18		18.75±1.27**	6.64±0.53***	19.34±0.74	6.97±0.84***	16.47±1.4***	6.15±0.92***	20.02±0.99***	5.79±0.38***	12.52±2.35**
HP67-11	11	60.13±1.18**	28.66±0.67***	58.13±2.96**	22.78±0.89***	64.20±3.34*	30.97±2.63***	54.56±1.43***	31.47±1.49***	43.86±5.96**		30.75±1.87	15.7±1.53***	26.79±1.88	18.58±1.8**	28.07±0.96*	20.30±1.02***	32.76±1.51**	17.95±0.94***	23.86±2.3*		18.53±1.48**	4.51±0.50***	15.57±1.34**	4.24±0.46***	18.1±1.37**	6.25±0.52***	17.87±0.90***	5.61±0.20***	11.34±2.37**
FCS first cropping season, SCS second cropping season. Data were presented as mean ± S.E., one-way ANOVA, Dunnett t-test, two-tailed. *, ** and *** represent the difference at 0.05, 0.01 and 0.001 levels of significance, respectively.

## Sheet: Table S2
Table S2. Markers developed to detect the substitution segments of SSSLs
Marker	Chr.	Forward primer	Reverse primer
ID9M3	9	TATGAAGGGCTGAGATGTTGTG	AAATTAGGCATGTGCTATGCAG
ID9M9	9	ACCTTGTTGACGGACAGTTAAA	CCATTCCATAGGGAGTTGTTTT
ID9M10	9	AACAATCTGATGGAATTATGCG	GGGGCTGCTCTTGATTATGTAT
ID9M14	9	GATTGTGTGGCAAAAACAACAC	AATTGTCTGGAGGAAGATGAGG
ID9M19	9	GCCGGAGTACTGACACACTACA	CTCTGTGGAAGCCCAGAAAGT
ID9M6	9	TAGATGGGCCAGTTCAAATTG	ACCATATGTTTTTACATTTGATTGC
ID9M20	9	AAATCTAGCCAGCCAGCCAG	TCACTCCTTACTTTGCTATTCGC
ID9M29	9	ATCACGCCTACGAGGACTGA	TATACACCACTCGATCTTGC
PSM157	9	GCGGTTTAGGAGCGTTTGTA	GGAGGGAGTACGTGACATGG
PSM158	9	AGTGAGTGACCGGCCTATTG	TGCAAGAACTTTGGGGTAGC
ID11M1	11	GTTGCCTCCTAAGCCTAGCT	ACACACACTTTAGAGGCAGA
ID11M4	11	GTGTTTTGAGTCCATGGAGG	TCAAGACTTCTCGTTGGTTGG
ID11M7	11	ACACGTATAGAGGACGTACAA	TACATACATCCTTCATATGGTG
PSM366	11	AAAAGCAAAGAAAGGGTGAGTC	GGTGGAAATCGAAAATGAGGT
ID11M8	11	CATATGTTAATACACCTTCCC	TAGTGGAGCTTGGCGTATCG
ID11M10	11	AGTTTATGGATAGCCTGCAAGC	ATAGGAACCTATCGGAATGTGG
ID11M12	11	ACATCCTCACAGACGTGAC	AGCTAGGAAACTACACACCAC
ID11M18	11	AGGTTCCCTAACTCTTGTGG	GTCACCCAGCATTGGAAAGC

## Sheet: Table S3
Table S3. Substitution segments of SSSLs
SSSL	Donor	chr.	Substitution segment detected by markers	Position 1 (kb)	Position 2 (kb)	Position 3 (kb)	Position 4 (kb)	Maxmum length of substitution segment (kb)	Minimum length of substitution segment (kb)	Estimated length of substitution segment (kb)
11-09	Basmati 370	9	PSM140--RM444-ID9M3-ID9M9-ID9M10-ID9M14-ID9M19-ID9M6-RM23957-RM23959-RM3855-RM24013-PSM157-ID9M20-ID9M29-RM24030--PSM158	4900.3	5926.4	9767.7	10121.4	5221.1	3841.3	4531.2
HP67-11	HP67	11	RM26979--RM206-RM26998-RM27027-ID11M1-ID11M4-ID11M5-ID11M6-ID11M7-RM5997-PSM366-ID11M8-ID11M9-ID11M10-ID11M18--RM37043	22150.1	22481	23434.5	23467.4	1317.3	953.47	1135.4
Position 1 and position 2 represents physical positions of the first and second markers in the substitution segments respectively. Position 3 and position 4 represent physical positions of the second last and last markers in the substitution segments respectively. Minimum length of a substitution segment (kb) = Position 3 - Position 2. Maximum length of a substitution segment (kb) = Position 4 - …

## Sheet: Table S4 
Table S4. Phenotypes of agronomic traits in SSSLs
SSSL	Heading date (d)			Plant height (cm)			Number of effective tillers per plant			Total number of grains per plant			Grain length (mm)			Grain width (mm)			1000-grain weight (g)			Grain weight per plant (g)
	2018 SCS	2019 FCS		2018 SCS	2019 FCS		2018 SCS	2019 FCS		2018 SCS	2019 FCS		2018 SCS	2019 FCS		2018 SCS	2019 FCS		2018 SCS	2019 FCS		2018 SCS	2019 FCS
11-09	68.88±0.71**	90.63±0.35**		93.71±1.43	107.1±0.74		7.56±0.56	6.79±0.32		1572.3±99.89	1472.74±70.28		8.54±0.02	8.32±0.06*		2.64±0.01	2.52±0.02**		22.60±0.18	21.63±0.34		26.6±1.92	23.64±1.13*
HP67-11	78.44±0.55	95.8±0.56		94.71±0.98	102.24±0.67		6.44±0.36	6.95±0.36		1368.06±71.02	1311±53.78		8.52±0.03	8.26±0.03		2.68±0.01	2.59±0.02		22.27±0.13	21.93±0.13		24.91±1.26	24.55±1.06
HJX74	77.06±0.51	96.75±0.33		92.32±0.6	106.01±0.67		6.65±0.26	6.88±0.25		1387.32±78.61	1451.88±51.81		8.44±0.02	8.15±0.03		2.69±0.01	2.62±0.02		22.42±0.12	21.54±0.21		25.43±1.39	25.00±0.89
FCS first cropping season, SCS second cropping season, Data was presented as mean ± S.E., one-way ANOVA, Dunnett t-test, two-tailed. * and ** represent the difference at 0.05 and 0.01 levels of significance, respectively.

## Sheet: Table S5
Table S5. Average temperatures for 30 days after flowering of rice in two cropping seasons
Cropping season	Maximum temperature (℃)	Minimum temperature (℃)	Daily mean temperature (℃)
2016 FCS	32.9±0.4	25.8±0.3	29.3±0.3
2017 FCS	32.8±0.4	26.2±0.2	29.5±0.3
2018 FCS	32.4±0.4	25.4±0.2	28.9±0.3
2019 FCS	32.1±0.4	26.2±0.3	29.1±0.3
Average	32.6±0.2	25.9±0.2	29.2±0.1
2016 SCS	30.2±0.4	22.8±0.3	26.5±0.3
2017 SCS	28.6±0.9	21.5±0.7	25.1±0.8
2018 SCS	27.6±0.5	19.8±0.3	23.7±0.3
2019 SCS	29.7±0.5	21.8±0.4	25.8±0.4
Average	29.0±0.6	21.5±0.6	25.3±0.6
FCS first cropping season, SCS second cropping season, The temperature data of each day after flowering of rice was collected from https://www.tianqi.com/.

## Sheet: Table S6
Table S6. The grain shape of 11-09 and its NILs in the SCS of 2018
Material	Grain length (mm)	Significance level	Grain width (mm)	Significance level
11-09	8.54±0.03	a	2.64±0.02	c
NIL11-09-114	8.44±0.03	bcd	2.64±0.01	c
NIL11-09-6	8.52±0.02	abc	2.68±0.02	abc
NIL11-09-19	8.5±0.02	abc	2.67±0.02	bc
NIL11-09-31	8.46±0.04	abcd	2.68±0.01	abc
NIL11-09-135	8.40±0.02	d	2.70±0.01	ab
NIL11-09-4	8.54±0.02	ab	2.69±0.01	ab
NIL11-09-61	8.48±0.06	abcd	2.72±0.01	a
HJX74	8.44±0.02	cd	2.69±0.01	ab
SCS second cropping season, Data was presented as mean ± S.E., one-way ANOVA, Duncan, two-tailed. Values in the lines among different letters are different at 5% level of significance.

## Sheet: Table S7
Table S7. The grain shape of HP67-11 and its NILs in the SCS of 2019
Material	Grain length (mm)	Significance level	Grain width (mm)	Significance level
HP67-11	8.51±0.02	a	2.70±0.02	a
HP67-11-125	8.51±0.02	a	2.69±0.02	a
HP67-11-40	8.43±0.02	a	2.71±0.01	a
HP67-11-14	8.44±0.01	a	2.72±0.02	a
HP67-11-77	8.55±0.02	a	2.70±0.01	a
HJX74	8.47±0.03	a	2.69±0.01	a
SCS second cropping season, Data was presented as mean ± S.E., one-way ANOVA, Duncan, two-tailed. Values in the lines among different letters are different at 5% level of significance.
